# Supplementary material for: Synthesis and Enzymatic Degradation of Sustainable Levoglucosenone-Derived Copolyesters with Renewable Citronellol Side Chains
Source: Polymers (Basel). 2022 May 20;14(10):2082. doi: 10.3390/polym14102082 (PMC9146931; doi:10.3390/polym14102082)
Supplement: Supplementary file 1 [file polymers-14-02082-s001.zip]

Archive with 1 entries (1 files):
- polymers-1715111-supplementary.pdf
